# Supplementary material for: Organ-Specificity of Breast Cancer Metastasis
Source: Int J Mol Sci. 2023 Oct 26;24(21):15625. doi: 10.3390/ijms242115625 (PMC10650169; doi:10.3390/ijms242115625)
Supplement: Supplementary file 1 [file ijms-24-15625-s001.zip]

Archive with 1 entries (1 files):
- ijms-2663076-SI.pdf
